# Supplementary material for: Global trends and research hotspots in perioperative management of lung cancer: a bibliometric analysis from 2004 to 2024
Source: Front Immunol. 2024 Nov 21;15:1500686. doi: 10.3389/fimmu.2024.1500686 (PMC11617563; doi:10.3389/fimmu.2024.1500686)
Supplement: Supplementary file 1 [file Table1.xlsx]

## Sheet: Sheet1
Platform	Analysis Tool
R software (version 3.6.3) - bibliometrix package	Data Visualization
VOSviewer (version 1.6.17)	Visualization of Country/Institution Collaboration Networks, Co-citation Analysis, and Keyword Co-occurrence Analysis
CiteSpace (version 6.1.4)	influential citation bursts
