# Supplementary material for: Global trends and research hotspots in perioperative management of lung cancer: a bibliometric analysis from 2004 to 2024
Source: Front Immunol. 2024 Nov 21;15:1500686. doi: 10.3389/fimmu.2024.1500686 (PMC11617563; doi:10.3389/fimmu.2024.1500686)
Supplement: Supplementary file 2 [file Table2.xlsx]

## Sheet: Sheet1
Sources	Articles
ANNALS OF THORACIC SURGERY	268
JOURNAL OF THORACIC DISEASE	247
EUROPEAN JOURNAL OF CARDIO-THORACIC SURGERY	186
LUNG CANCER	161
JOURNAL OF THORACIC AND CARDIOVASCULAR SURGERY	139
JOURNAL OF THORACIC ONCOLOGY	126
FRONTIERS IN ONCOLOGY	123
CANCERS	104
CLINICAL LUNG CANCER	87
THORACIC CANCER	87
TRANSLATIONAL LUNG CANCER RESEARCH	78
INTERACTIVE CARDIOVASCULAR AND THORACIC SURGERY	66
THORACIC AND CARDIOVASCULAR SURGEON	53
MEDICINE	51
JOURNAL OF CLINICAL ONCOLOGY	48
SURGERY TODAY	48
CLINICAL CANCER RESEARCH	42
GENERAL THORACIC AND CARDIOVASCULAR SURGERY	42
JOURNAL OF CARDIOTHORACIC SURGERY	42
ANNALS OF SURGICAL ONCOLOGY	41
BMC CANCER	41
PLOS ONE	39
FRONTIERS IN SURGERY	33
ONCOLOGY LETTERS	33
CHEST	32
CANCER	31
FRONTIERS IN IMMUNOLOGY	31
INTERNATIONAL JOURNAL OF RADIATION ONCOLOGY BIOLOGY PHYSICS	30
SCIENTIFIC REPORTS	29
ANNALS OF TRANSLATIONAL MEDICINE	28
JOURNAL OF SURGICAL ONCOLOGY	28
ANTICANCER RESEARCH	27
CANCER MEDICINE	27
JOURNAL OF CLINICAL MEDICINE	27
WORLD JOURNAL OF SURGERY	26
EJSO	25
WORLD JOURNAL OF SURGICAL ONCOLOGY	25
TURK GOGUS KALP DAMAR CERRAHISI DERGISI-TURKISH JOURNAL OF THORACIC AND CARDIOVASCULAR SURGERY	23
ANNALS OF ONCOLOGY	22
ONCOTARGET	21
THORACIC SURGERY CLINICS	21
ANNALS OF THORACIC AND CARDIOVASCULAR SURGERY	20
BRITISH JOURNAL OF CANCER	20
CURRENT ONCOLOGY	20
EUROPEAN JOURNAL OF CANCER	20
ONCOTARGETS AND THERAPY	20
CANCER MANAGEMENT AND RESEARCH	19
SURGICAL ENDOSCOPY AND OTHER INTERVENTIONAL TECHNIQUES	19
TRANSLATIONAL CANCER RESEARCH	19
CURRENT OPINION IN ANESTHESIOLOGY	18
ANNALS OF SURGERY	17
CURRENT OPINION IN ONCOLOGY	17
EXPERT REVIEW OF ANTICANCER THERAPY	17
INTERNATIONAL JOURNAL OF CLINICAL AND EXPERIMENTAL MEDICINE	17
ONCOLOGIST	17
BMJ OPEN	16
CANCER IMMUNOLOGY IMMUNOTHERAPY	16
CRITICAL REVIEWS IN ONCOLOGY HEMATOLOGY	16
FUTURE ONCOLOGY	16
JAPANESE JOURNAL OF CLINICAL ONCOLOGY	16
JOURNAL OF CANCER RESEARCH AND CLINICAL ONCOLOGY	16
CLINICAL & TRANSLATIONAL ONCOLOGY	15
INTERNATIONAL JOURNAL OF CLINICAL ONCOLOGY	15
INTERNATIONAL JOURNAL OF MOLECULAR SCIENCES	15
JOURNAL OF BUON	15
JOURNAL OF SURGICAL RESEARCH	15
SURGERY	14
AMERICAN JOURNAL OF CLINICAL ONCOLOGY-CANCER CLINICAL TRIALS	13
FRONTIERS IN PHARMACOLOGY	13
JAMA ONCOLOGY	13
SUPPORTIVE CARE IN CANCER	13
ANTI-CANCER DRUGS	12
LANCET ONCOLOGY	12
THERAPEUTIC ADVANCES IN MEDICAL ONCOLOGY	12
WORLD JOURNAL OF GASTROENTEROLOGY	12
BMC PULMONARY MEDICINE	11
CANCER CHEMOTHERAPY AND PHARMACOLOGY	11
JOURNAL FOR IMMUNOTHERAPY OF CANCER	11
AMERICAN JOURNAL OF TRANSLATIONAL RESEARCH	10
CURRENT TREATMENT OPTIONS IN ONCOLOGY	10
EUROPEAN RADIOLOGY	10
INTEGRATIVE CANCER THERAPIES	10
INTERNATIONAL JOURNAL OF CANCER	10
JOURNAL OF ETHNOPHARMACOLOGY	10
ONCOLOGY-NEW YORK	10
SURGICAL ONCOLOGY CLINICS OF NORTH AMERICA	10
TUMOR BIOLOGY	10
ACTA ONCOLOGICA	9
AMERICAN JOURNAL OF SURGERY	9
ANNALS OF PALLIATIVE MEDICINE	9
BMC SURGERY	9
CANCER RESEARCH AND TREATMENT	9
CANCER TREATMENT REVIEWS	9
CLINICAL ONCOLOGY	9
CURRENT OPINION IN PULMONARY MEDICINE	9
HELIYON	9
JOURNAL OF CARDIOTHORACIC AND VASCULAR ANESTHESIA	9
MEDICAL ONCOLOGY	9
SEMINARS IN THORACIC AND CARDIOVASCULAR SURGERY	9
TUMORI JOURNAL	9
BREAST CANCER RESEARCH AND TREATMENT	8
BRITISH JOURNAL OF ANAESTHESIA	8
CANCER RESEARCH	8
CURRENT ONCOLOGY REPORTS	8
EUROPEAN JOURNAL OF NUCLEAR MEDICINE AND MOLECULAR IMAGING	8
EXPERIMENTAL AND THERAPEUTIC MEDICINE	8
IMMUNOTHERAPY	8
INTERNATIONAL JOURNAL OF SURGERY	8
JAMA NETWORK OPEN	8
JOURNAL OF CANCER RESEARCH AND THERAPEUTICS	8
JOURNAL OF LAPAROENDOSCOPIC & ADVANCED SURGICAL TECHNIQUES	8
JOURNAL OF THE NATIONAL COMPREHENSIVE CANCER NETWORK	8
NATURE REVIEWS CLINICAL ONCOLOGY	8
ONCOLOGY REPORTS	8
SEMINARS IN RESPIRATORY AND CRITICAL CARE MEDICINE	8
BIOMEDICINE & PHARMACOTHERAPY	7
CANCER CONTROL	7
CANCER NURSING	7
CHINESE MEDICAL JOURNAL	7
EUROPEAN RESPIRATORY JOURNAL	7
EVIDENCE-BASED COMPLEMENTARY AND ALTERNATIVE MEDICINE	7
JOURNAL OF ANESTHESIA	7
JOURNAL OF GASTROINTESTINAL SURGERY	7
MEDICAL SCIENCE MONITOR	7
MINERVA CHIRURGICA	7
MOLECULAR ONCOLOGY	7
RADIOTHERAPY AND ONCOLOGY	7
SURGICAL ONCOLOGY-OXFORD	7
TRIALS	7
UPDATES IN SURGERY	7
AMERICAN JOURNAL OF CANCER RESEARCH	6
AMERICAN SURGEON	6
ASIA-PACIFIC JOURNAL OF CLINICAL ONCOLOGY	6
CANCER BIOLOGY & THERAPY	6
CANCER JOURNAL	6
CANCER LETTERS	6
DISEASES OF THE ESOPHAGUS	6
DRUGS	6
FRONTIERS IN MEDICINE	6
HEART LUNG AND CIRCULATION	6
INDIAN JOURNAL OF SURGERY	6
INTERNATIONAL JOURNAL OF ONCOLOGY	6
INTERNATIONAL WOUND JOURNAL	6
JOURNAL OF CANCER	6
JOURNAL OF CLINICAL ANESTHESIA	6
JOURNAL OF CLINICAL PATHOLOGY	6
JOURNAL OF NUCLEAR MEDICINE	6
JOURNAL OF ONCOLOGY PHARMACY PRACTICE	6
NATURE COMMUNICATIONS	6
NEW ENGLAND JOURNAL OF MEDICINE	6
ONCOIMMUNOLOGY	6
PERIOPERATIVE MEDICINE	6
RADIATION ONCOLOGY	6
TECHNOLOGY IN CANCER RESEARCH & TREATMENT	6
ACTA CHIRURGICA BELGICA	5
ANESTHESIA AND ANALGESIA	5
ANNALS OF CARDIOTHORACIC SURGERY	5
ASIAN PACIFIC JOURNAL OF CANCER PREVENTION	5
BIOMED RESEARCH INTERNATIONAL	5
BMC ANESTHESIOLOGY	5
CANADIAN RESPIRATORY JOURNAL	5
CANCER SCIENCE	5
ESMO OPEN	5
GYNECOLOGIC ONCOLOGY	5
INTERDISCIPLINARY CARDIOVASCULAR AND THORACIC SURGERY	5
INTERNATIONAL IMMUNOPHARMACOLOGY	5
INTERNATIONAL JOURNAL OF BIOLOGICAL MACROMOLECULES	5
JOURNAL OF EXPERIMENTAL & CLINICAL CANCER RESEARCH	5
JOURNAL OF PERSONALIZED MEDICINE	5
JOURNAL OF ROBOTIC SURGERY	5
LUNG	5
MODERN PATHOLOGY	5
MOLECULAR CANCER	5
MOLECULAR MEDICINE REPORTS	5
ONCOLOGY	5
PATHOLOGY & ONCOLOGY RESEARCH	5
RESPIRATION	5
RESPIROLOGY	5
SOUTHERN MEDICAL JOURNAL	5
THORAX	5
UHOD-ULUSLARARASI HEMATOLOJI-ONKOLOJI DERGISI	5
VIDEOSURGERY AND OTHER MINIINVASIVE TECHNIQUES	5
ANNALS OF THE AMERICAN THORACIC SOCIETY	4
ASIAN JOURNAL OF SURGERY	4
BMC MEDICINE	4
CELLS	4
CHINESE JOURNAL OF CANCER RESEARCH	4
CLINICAL RESPIRATORY JOURNAL	4
COCHRANE DATABASE OF SYSTEMATIC REVIEWS	4
CURRENT CANCER DRUG TARGETS	4
CURRENT PROBLEMS IN CANCER	4
DIAGNOSTICS	4
ECLINICALMEDICINE	4
EUROPEAN JOURNAL OF ANAESTHESIOLOGY	4
EUROPEAN JOURNAL OF ONCOLOGY NURSING	4
EUROPEAN JOURNAL OF PHARMACOLOGY	4
EXPERT REVIEW OF MOLECULAR DIAGNOSTICS	4
FRONTIERS IN MOLECULAR BIOSCIENCES	4
HEMATOLOGY-ONCOLOGY CLINICS OF NORTH AMERICA	4
IN VIVO	4
INDIAN JOURNAL OF CANCER	4
INTERNATIONAL SURGERY	4
JNCI-JOURNAL OF THE NATIONAL CANCER INSTITUTE	4
JOURNAL OF HEMATOLOGY & ONCOLOGY	4
JOURNAL OF NEURO-ONCOLOGY	4
JOURNAL OF ONCOLOGY	4
JOURNAL OF PAIN RESEARCH	4
JOURNAL OF TRANSLATIONAL MEDICINE	4
LANGENBECKS ARCHIVES OF SURGERY	4
LIFE-BASEL	4
MEDICINA-LITHUANIA	4
MOLECULES	4
NEUROSURGICAL REVIEW	4
ONKOLOGIE	4
PANCREAS	4
PATHOLOGY RESEARCH AND PRACTICE	4
PEERJ	4
PHARMACOLOGICAL RESEARCH	4
PROCEEDINGS OF THE NATIONAL ACADEMY OF SCIENCES OF THE UNITED STATES OF AMERICA	4
SEMINARS IN ONCOLOGY	4
SURGICAL INNOVATION	4
SURGICAL LAPAROSCOPY ENDOSCOPY & PERCUTANEOUS TECHNIQUES	4
TARGETED ONCOLOGY	4
VIRCHOWS ARCHIV	4
WORLD JOURNAL OF CLINICAL CASES	4
WORLD JOURNAL OF UROLOGY	4
ACADEMIC RADIOLOGY	3
ACTA MEDICA MEDITERRANEA	3
ADVANCES IN THERAPY	3
ANNALS OF NUCLEAR MEDICINE	3
ANNALS OF THORACIC MEDICINE	3
ANZ JOURNAL OF SURGERY	3
ARCHIVOS DE BRONCONEUMOLOGIA	3
ASIA-PACIFIC JOURNAL OF ONCOLOGY NURSING	3
BIOSCIENCE REPORTS	3
BREAST	3
BRITISH JOURNAL OF SURGERY	3
CANCER CELL INTERNATIONAL	3
CANCER COMMUNICATIONS	3
CANCER DISCOVERY	3
CANCER EPIDEMIOLOGY	3
CANCER RADIOTHERAPIE	3
CELLULAR ONCOLOGY	3
CHEMICO-BIOLOGICAL INTERACTIONS	3
CHINESE JOURNAL OF INTEGRATIVE MEDICINE	3
EUROPEAN REVIEW FOR MEDICAL AND PHARMACOLOGICAL SCIENCES	3
EXPERT OPINION ON PHARMACOTHERAPY	3
EXPERT REVIEW OF RESPIRATORY MEDICINE	3
FRONTIERS IN GENETICS	3
FRONTIERS OF MEDICINE	3
HEAD AND NECK-JOURNAL FOR THE SCIENCES AND SPECIALTIES OF THE HEAD AND NECK	3
INTERNATIONAL JOURNAL OF CLINICAL AND EXPERIMENTAL PATHOLOGY	3
INTERNATIONAL JOURNAL OF GYNECOLOGICAL CANCER	3
INVESTIGATIONAL NEW DRUGS	3
JCO ONCOLOGY PRACTICE	3
JCO PRECISION ONCOLOGY	3
JCPSP-JOURNAL OF THE COLLEGE OF PHYSICIANS AND SURGEONS PAKISTAN	3
JOURNAL OF CARDIOVASCULAR SURGERY	3
JOURNAL OF CLINICAL LABORATORY ANALYSIS	3
JOURNAL OF CLINICAL NEUROSCIENCE	3
JOURNAL OF IMMUNOTHERAPY	3
JOURNAL OF INTERNATIONAL MEDICAL RESEARCH	3
JOURNAL OF KOREAN MEDICAL SCIENCE	3
JOURNAL OF NEUROSURGERY-SPINE	3
JOURNAL OF PATHOLOGY	3
JOURNAL OF THE AMERICAN COLLEGE OF SURGEONS	3
JOURNAL OF THE FORMOSAN MEDICAL ASSOCIATION	3
JOURNAL OF THE NATIONAL CANCER INSTITUTE	3
KOREAN JOURNAL OF INTERNAL MEDICINE	3
LANCET RESPIRATORY MEDICINE	3
MINERVA ANESTESIOLOGICA	3
MOLECULAR CANCER THERAPEUTICS	3
NATURE	3
NATURE MEDICINE	3
NEOPLASIA	3
NUCLEAR MEDICINE COMMUNICATIONS	3
NUTRITION AND CANCER-AN INTERNATIONAL JOURNAL	3
PHARMACOGENOMICS JOURNAL	3
PHYTOMEDICINE	3
RADIOLOGIA MEDICA	3
SPINE	3
SURGICAL CLINICS OF NORTH AMERICA	3
SWISS MEDICAL WEEKLY	3
THROMBOSIS RESEARCH	3
TOHOKU JOURNAL OF EXPERIMENTAL MEDICINE	3
WORLD NEUROSURGERY	3
ACS NANO	2
ADVANCES IN ANATOMIC PATHOLOGY	2
ADVANCES IN MEDICAL SCIENCES	2
AMERICAN JOURNAL OF MANAGED CARE	2
AMERICAN JOURNAL OF RESPIRATORY AND CRITICAL CARE MEDICINE	2
AMERICAN JOURNAL OF ROENTGENOLOGY	2
AMERICAN JOURNAL OF SURGICAL PATHOLOGY	2
AMERICAN JOURNAL OF THE MEDICAL SCIENCES	2
ANALYTICAL AND QUANTITATIVE CYTOLOGY AND HISTOLOGY	2
ANNALS ACADEMY OF MEDICINE SINGAPORE	2
ANNALS OF THE ROYAL COLLEGE OF SURGEONS OF ENGLAND	2
ANTI-CANCER AGENTS IN MEDICINAL CHEMISTRY	2
ARCHIVES OF MEDICAL SCIENCE	2
ARCHIVES OF PATHOLOGY & LABORATORY MEDICINE	2
BALKAN MEDICAL JOURNAL	2
BEST PRACTICE & RESEARCH-CLINICAL ANAESTHESIOLOGY	2
BIOMARKERS IN MEDICINE	2
BIOMOLECULES	2
BIOSCIENCE TRENDS	2
BJS OPEN	2
BMC BIOINFORMATICS	2
BMC MEDICAL GENOMICS	2
BMJ OPEN RESPIRATORY RESEARCH	2
BRATISLAVA MEDICAL JOURNAL-BRATISLAVSKE LEKARSKE LISTY	2
CANADIAN JOURNAL OF SURGERY	2
CANCER BIOMARKERS	2
CANCER BIOTHERAPY AND RADIOPHARMACEUTICALS	2
CANCER CELL	2
CANCER GENETICS AND CYTOGENETICS	2
CANCER IMAGING	2
CANCER INVESTIGATION	2
CARDIOVASCULAR AND INTERVENTIONAL RADIOLOGY	2
CHINESE JOURNAL OF CANCER	2
CLINICAL AND EXPERIMENTAL MEDICINE	2
CLINICAL AND TRANSLATIONAL MEDICINE	2
CLINICAL COLORECTAL CANCER	2
CLINICAL GENITOURINARY CANCER	2
CLINICAL NUTRITION	2
CLINICS IN CHEST MEDICINE	2
COLORECTAL DISEASE	2
COMPLEMENTARY THERAPIES IN MEDICINE	2
CONTROVERSIES IN TREATMENT OF LUNG CANCER	2
CURRENT PHARMACEUTICAL DESIGN	2
CURRENT PROBLEMS IN SURGERY	2
DIABETES CARE	2
DIAGNOSTIC PATHOLOGY	2
DIGESTIVE AND LIVER DISEASE	2
DISCOVER ONCOLOGY	2
DRUG DESIGN DEVELOPMENT AND THERAPY	2
DRUGS & AGING	2
EJNMMI RESEARCH	2
EUROPEAN JOURNAL OF CLINICAL PHARMACOLOGY	2
EUROPEAN JOURNAL OF GASTROENTEROLOGY & HEPATOLOGY	2
EUROPEAN JOURNAL OF INTEGRATIVE MEDICINE	2
EUROPEAN JOURNAL OF MEDICAL RESEARCH	2
EUROPEAN JOURNAL OF PHYSICAL AND REHABILITATION MEDICINE	2
EUROPEAN RESPIRATORY REVIEW	2
FRONTIERS IN NUTRITION	2
FRONTIERS IN PHYSIOLOGY	2
GASTROENTEROLOGY	2
GENETICS AND MOLECULAR RESEARCH	2
GYNECOLOGIC AND OBSTETRIC INVESTIGATION	2
HEPATO-GASTROENTEROLOGY	2
HISTOPATHOLOGY	2
HUMAN PATHOLOGY	2
IMMUNOLOGY LETTERS	2
INTERNATIONAL JOURNAL OF HYPERTHERMIA	2
INTERNATIONAL JOURNAL OF NANOMEDICINE	2
IRISH JOURNAL OF MEDICAL SCIENCE	2
JAMA SURGERY	2
JORNAL BRASILEIRO DE PNEUMOLOGIA	2
JOURNAL OF AGRICULTURAL AND FOOD CHEMISTRY	2
JOURNAL OF BREAST CANCER	2
JOURNAL OF CANCER EDUCATION	2
JOURNAL OF CARDIAC SURGERY	2
JOURNAL OF CELLULAR PHYSIOLOGY	2
JOURNAL OF GERIATRIC ONCOLOGY	2
JOURNAL OF HEALTHCARE ENGINEERING	2
JOURNAL OF HUAZHONG UNIVERSITY OF SCIENCE AND TECHNOLOGY-MEDICAL SCIENCES	2
JOURNAL OF INVESTIGATIVE SURGERY	2
JOURNAL OF NANOBIOTECHNOLOGY	2
JOURNAL OF PAIN AND SYMPTOM MANAGEMENT	2
JOURNAL OF PHARMACEUTICAL SCIENCES	2
JOURNAL OF UROLOGY	2
LANCET	2
MARINE DRUGS	2
MINERVA MEDICA	2
MINERVA SURGERY	2
MOLECULAR CARCINOGENESIS	2
NEOPLASMA	2
NUTRIENTS	2
ONCOLOGIE	2
OPEN MEDICINE	2
ORAL ONCOLOGY	2
PAIN PHYSICIAN	2
PAKISTAN JOURNAL OF MEDICAL SCIENCES	2
PATHOLOGE	2
PATHOLOGY INTERNATIONAL	2
PHARMACEUTICALS	2
PHARMACEUTICS	2
PHARMACOGENOMICS	2
PHARMACOLOGY & THERAPEUTICS	2
PHYSIOTHERAPY THEORY AND PRACTICE	2
PSYCHO-ONCOLOGY	2
RADIOLOGIC CLINICS OF NORTH AMERICA	2
RADIOLOGY	2
RESPIRATORY RESEARCH	2
REVISTA PORTUGUESA DE PNEUMOLOGIA	2
SCIENCE TRANSLATIONAL MEDICINE	2
SCIENTIFIC PROGRAMMING	2
SEMINARS IN ONCOLOGY NURSING	2
SIGNAL TRANSDUCTION AND TARGETED THERAPY	2
STEROIDS	2
STRAHLENTHERAPIE UND ONKOLOGIE	2
THERAPEUTICS AND CLINICAL RISK MANAGEMENT	2
TRANSFUSION	2
TRANSFUSION AND APHERESIS SCIENCE	2
TROPICAL JOURNAL OF PHARMACEUTICAL RESEARCH	2
TURKISH JOURNAL OF MEDICAL SCIENCES	2
UROLOGIC ONCOLOGY-SEMINARS AND ORIGINAL INVESTIGATIONS	2
VACCINES	2
VOJNOSANITETSKI PREGLED	2
ABDOMINAL IMAGING	1
ACS APPLIED MATERIALS & INTERFACES	1
ACTA ANAESTHESIOLOGICA SCANDINAVICA	1
ACTA DERMATO-VENEREOLOGICA	1
ACTA MEDICA OKAYAMA	1
ACTA NEUROCHIRURGICA	1
ACTA ORTHOPAEDICA BELGICA	1
ACTA PHYSIOLOGICA	1
ADVANCED DRUG DELIVERY REVIEWS	1
ADVANCED MATERIALS	1
ADVANCED THERAPEUTICS	1
ADVANCES IN CANCER RESEARCH, VOL 102	1
ADVANCES IN CLINICAL AND EXPERIMENTAL MEDICINE	1
ALIMENTARY PHARMACOLOGY & THERAPEUTICS	1
ALTERNATIVE THERAPIES IN HEALTH AND MEDICINE	1
AMERICAN JOURNAL OF CHINESE MEDICINE	1
AMERICAN JOURNAL OF CLINICAL PATHOLOGY	1
AMERICAN JOURNAL OF CRITICAL CARE	1
AMERICAN JOURNAL OF HEALTH-SYSTEM PHARMACY	1
AMERICAN JOURNAL OF MEDICINE	1
AMERICAN JOURNAL OF NEURORADIOLOGY	1
AMERICAN JOURNAL OF THERAPEUTICS	1
ANAESTHESIA	1
ANAESTHESIA AND INTENSIVE CARE	1
ANAESTHESIA CRITICAL CARE & PAIN MEDICINE	1
ANASTHESIOLOGIE & INTENSIVMEDIZIN	1
ANESTHESIOLOGY	1
ANGIOLOGY	1
ANIMALS	1
ANNALS OF MEDICINE	1
ANNALS OF SAUDI MEDICINE	1
ANNALS OF VASCULAR SURGERY	1
ANTIOXIDANTS	1
AORN JOURNAL	1
APPLIED HEALTH ECONOMICS AND HEALTH POLICY	1
APPLIED MICROBIOLOGY AND BIOTECHNOLOGY	1
APPLIED SCIENCES-BASEL	1
ARCHIVES OF GYNECOLOGY AND OBSTETRICS	1
ARCHIVES OF MEDICAL RESEARCH	1
ARTIFICIAL CELLS NANOMEDICINE AND BIOTECHNOLOGY	1
ARTIFICIAL INTELLIGENCE IN MEDICINE	1
ASIAN PACIFIC JOURNAL OF TROPICAL MEDICINE	1
BEST PRACTICE & RESEARCH CLINICAL GASTROENTEROLOGY	1
BIOCHEMICAL PHARMACOLOGY	1
BIODRUGS	1
BIOLOGICAL & PHARMACEUTICAL BULLETIN	1
BIOLOGY DIRECT	1
BIOMARKER RESEARCH	1
BIOMARKERS	1
BIOMATERIALS SCIENCE	1
BIOMEDICAL JOURNAL	1
BIOMEDICAL PAPERS-OLOMOUC	1
BIOMEDICAL RESEARCH-TOKYO	1
BIOSCIENCE JOURNAL	1
BIOTECHNOLOGY AND GENETIC ENGINEERING REVIEWS	1
BIOTECHNOLOGY JOURNAL	1
BMC COMPLEMENTARY AND ALTERNATIVE MEDICINE	1
BMC COMPLEMENTARY MEDICINE AND THERAPIES	1
BMC GERIATRICS	1
BMC IMMUNOLOGY	1
BMC MICROBIOLOGY	1
BMC MUSCULOSKELETAL DISORDERS	1
BMC NEUROLOGY	1
BMC UROLOGY	1
BRACHYTHERAPY	1
BRAZILIAN JOURNAL OF CARDIOVASCULAR SURGERY	1
BREAST CANCER	1
BRITISH JOURNAL OF RADIOLOGY	1
BULLETIN DU CANCER	1
CA-A CANCER JOURNAL FOR CLINICIANS	1
CANADIAN JOURNAL OF ANESTHESIA-JOURNAL CANADIEN D ANESTHESIE	1
CANADIAN JOURNAL OF NEUROLOGICAL SCIENCES	1
CANCER CAUSES & CONTROL	1
CANCER EPIDEMIOLOGY BIOMARKERS & PREVENTION	1
CARCINOGENESIS	1
CELL AND BIOSCIENCE	1
CELL BIOCHEMISTRY AND BIOPHYSICS	1
CELL COMMUNICATION AND SIGNALING	1
CELL CYCLE	1
CELL DEATH & DISEASE	1
CELLULAR & MOLECULAR IMMUNOLOGY	1
CELLULAR AND MOLECULAR BIOLOGY	1
CELLULAR IMMUNOLOGY	1
CENTRAL EUROPEAN JOURNAL OF IMMUNOLOGY	1
CHEMOTHERAPY	1
CHINESE MEDICINE	1
CHRONIC RESPIRATORY DISEASE	1
CIRCULATION	1
CIRCULATION-ARRHYTHMIA AND ELECTROPHYSIOLOGY	1
CIRUGIA ESPANOLA	1
CLINICA CHIMICA ACTA	1
CLINICAL & EXPERIMENTAL METASTASIS	1
CLINICAL BREAST CANCER	1
CLINICAL CHEMISTRY	1
CLINICAL DRUG INVESTIGATION	1
CLINICAL EPIDEMIOLOGY	1
CLINICAL GASTROENTEROLOGY AND HEPATOLOGY	1
CLINICAL IMAGING	1
CLINICAL JOURNAL OF ONCOLOGY NURSING	1
CLINICAL MEDICINE INSIGHTS-ONCOLOGY	1
CLINICAL NEUROPHARMACOLOGY	1
CLINICAL NUCLEAR MEDICINE	1
CLINICAL OTOLARYNGOLOGY	1
CLINICAL PHARMACOLOGY & THERAPEUTICS	1
CLINICAL RADIOLOGY	1
CLINICAL REHABILITATION	1
CLINICAL SARCOMA RESEARCH	1
CLINICAL SPINE SURGERY	1
CLINICAL THERAPEUTICS	1
CLINICAL TRANSPLANTATION	1
CLINICS	1
CNS NEUROSCIENCE & THERAPEUTICS	1
COLD SPRING HARBOR PERSPECTIVES IN MEDICINE	1
COMBINATORIAL CHEMISTRY & HIGH THROUGHPUT SCREENING	1
COMPLEMENTARY MEDICINE RESEARCH	1
COMPLEMENTARY THERAPIES IN CLINICAL PRACTICE	1
COMPUTER ASSISTED SURGERY	1
COMPUTER METHODS AND PROGRAMS IN BIOMEDICINE	1
COMPUTERS IN BIOLOGY AND MEDICINE	1
CRITICAL CARE MEDICINE	1
CRITICAL REVIEWS IN CLINICAL LABORATORY SCIENCES	1
CRITICAL REVIEWS IN FOOD SCIENCE AND NUTRITION	1
CURRENT CARDIOLOGY REPORTS	1
CURRENT DRUG DELIVERY	1
CURRENT DRUG METABOLISM	1
CURRENT DRUG TARGETS	1
CURRENT GENOMICS	1
CURRENT HIV RESEARCH	1
CURRENT MEDICAL IMAGING REVIEWS	1
CURRENT MEDICAL RESEARCH AND OPINION	1
CURRENT MEDICAL SCIENCE	1
CURRENT OPINION IN CLINICAL NUTRITION AND METABOLIC CARE	1
CURRENT OPINION IN NEUROLOGY	1
CURRENT OPINION IN PHARMACOLOGY	1
CURRENT OPINION IN SUPPORTIVE AND PALLIATIVE CARE	1
CURRENT TOPICS IN MEDICINAL CHEMISTRY	1
CURRENT TOPICS IN NUTRACEUTICAL RESEARCH	1
CYTOKINE	1
CYTOPATHOLOGY	1
DANISH MEDICAL JOURNAL	1
DERMATOLOGIC SURGERY	1
DIABETES RESEARCH AND CLINICAL PRACTICE	1
DIAGNOSTIC CYTOPATHOLOGY	1
DIGESTIVE DISEASES AND SCIENCES	1
DIGESTIVE SURGERY	1
DISCOVERY MEDICINE	1
DISEASES OF THE COLON & RECTUM	1
DM DISEASE-A-MONTH	1
DOSE-RESPONSE	1
DRUG DISCOVERY TODAY	1
DRUGS OF THE FUTURE	1
EBIOMEDICINE	1
ECOTOXICOLOGY AND ENVIRONMENTAL SAFETY	1
EJC SUPPLEMENTS	1
ENDOCRINE PATHOLOGY	1
ENDOKRYNOLOGIA POLSKA	1
ENDOSCOPIC ULTRASOUND	1
ENVIRONMENTAL RESEARCH	1
ENVIRONMENTAL TOXICOLOGY	1
EPIGENETICS	1
EPMA JOURNAL	1
ETHIOPIAN JOURNAL OF HEALTH DEVELOPMENT	1
EUROPEAN JOURNAL OF CANCER PREVENTION	1
EUROPEAN JOURNAL OF CLINICAL INVESTIGATION	1
EUROPEAN JOURNAL OF ONCOLOGY	1
EUROPEAN JOURNAL OF PAIN	1
EUROPEAN JOURNAL OF RADIOLOGY	1
EUROPEAN SURGERY-ACTA CHIRURGICA AUSTRIACA	1
EUROPEAN SURGICAL RESEARCH	1
EXPERIMENTAL CELL RESEARCH	1
EXPERIMENTAL HEMATOLOGY & ONCOLOGY	1
EXPERIMENTAL LUNG RESEARCH	1
EXPERT OPINION ON DRUG DISCOVERY	1
EXPERT OPINION ON INVESTIGATIONAL DRUGS	1
EXPERT REVIEW OF MEDICAL DEVICES	1
EXPERT REVIEW OF PHARMACOECONOMICS & OUTCOMES RESEARCH	1
EXPERT SYSTEMS WITH APPLICATIONS	1
FARMACIA	1
FEBS OPEN BIO	1
FOLIA NEUROPATHOLOGICA	1
FOOD & NUTRITION RESEARCH	1
FOOD AND CHEMICAL TOXICOLOGY	1
FOOD SCIENCE AND BIOTECHNOLOGY	1
FREE RADICAL RESEARCH	1
FRONTIERS IN CARDIOVASCULAR MEDICINE	1
FRONTIERS IN CELLULAR NEUROSCIENCE	1
FRONTIERS IN ENDOCRINOLOGY	1
FRONTIERS IN NEUROLOGY	1
FRONTIERS IN PSYCHIATRY	1
GASTROINTESTINAL ENDOSCOPY	1
GENE	1
GENES	1
GENOME MEDICINE	1
GERIATRIC NURSING	1
GLAND SURGERY	1
GUT	1
HEALTH AND QUALITY OF LIFE OUTCOMES	1
HEALTH TECHNOLOGY ASSESSMENT	1
HEALTHCARE	1
HISTOLOGY AND HISTOPATHOLOGY	1
HPB	1
HUMAN GENE THERAPY	1
HUMAN VACCINES & IMMUNOTHERAPEUTICS	1
IEEE JOURNAL OF BIOMEDICAL AND HEALTH INFORMATICS	1
IMMUNOLOGIC RESEARCH	1
IMPLEMENTATION SCIENCE	1
INDIAN JOURNAL OF PHARMACEUTICAL SCIENCES	1
INFECTIOUS AGENTS AND CANCER	1
INTENSIVE CARE MEDICINE	1
INTERNATIONAL JOURNAL OF CHRONIC OBSTRUCTIVE PULMONARY DISEASE	1
INTERNATIONAL JOURNAL OF CLINICAL PRACTICE	1
INTERNATIONAL JOURNAL OF COLORECTAL DISEASE	1
INTERNATIONAL JOURNAL OF ENVIRONMENTAL RESEARCH AND PUBLIC HEALTH	1
INTERNATIONAL JOURNAL OF MEDICAL ROBOTICS AND COMPUTER ASSISTED SURGERY	1
INTERNATIONAL JOURNAL OF MOLECULAR MEDICINE	1
INTERNATIONAL JOURNAL OF OBSTETRIC ANESTHESIA	1
INTERNATIONAL JOURNAL OF ORAL AND MAXILLOFACIAL SURGERY	1
INTERNATIONAL JOURNAL OF PHARMACEUTICS	1
INTERNATIONAL JOURNAL OF RADIATION BIOLOGY	1
INTERNATIONAL JOURNAL OF SURGICAL PATHOLOGY	1
INTERNATIONAL UROLOGY AND NEPHROLOGY	1
IRANIAN JOURNAL OF PUBLIC HEALTH	1
IRANIAN RED CRESCENT MEDICAL JOURNAL	1
ISCIENCE	1
JAMA INTERNAL MEDICINE	1
JAMA OTOLARYNGOLOGY-HEAD & NECK SURGERY	1
JAMA-JOURNAL OF THE AMERICAN MEDICAL ASSOCIATION	1
JOURNAL OF ADOLESCENT AND YOUNG ADULT ONCOLOGY	1
JOURNAL OF AEROSOL MEDICINE AND PULMONARY DRUG DELIVERY	1
JOURNAL OF ALTERNATIVE AND COMPLEMENTARY MEDICINE	1
JOURNAL OF BIOLOGICAL REGULATORS AND HOMEOSTATIC AGENTS	1
JOURNAL OF BONE ONCOLOGY	1
JOURNAL OF CACHEXIA SARCOPENIA AND MUSCLE	1
JOURNAL OF CARDIOVASCULAR MEDICINE	1
JOURNAL OF CELLULAR AND MOLECULAR MEDICINE	1
JOURNAL OF CHEMISTRY	1
JOURNAL OF CHEMOTHERAPY	1
JOURNAL OF CLINICAL INVESTIGATION	1
JOURNAL OF CLINICAL NURSING	1
JOURNAL OF COMPARATIVE EFFECTIVENESS RESEARCH	1
JOURNAL OF CONTEMPORARY BRACHYTHERAPY	1
JOURNAL OF CONTROLLED RELEASE	1
JOURNAL OF ENDOUROLOGY	1
JOURNAL OF ENDOVASCULAR THERAPY	1
JOURNAL OF EPIDEMIOLOGY	1
JOURNAL OF EVALUATION IN CLINICAL PRACTICE	1
JOURNAL OF GASTROENTEROLOGY	1
JOURNAL OF GASTROINTESTINAL ONCOLOGY	1
JOURNAL OF HEPATO-BILIARY-PANCREATIC SCIENCES	1
JOURNAL OF HEPATOCELLULAR CARCINOMA	1
JOURNAL OF HEPATOLOGY	1
JOURNAL OF HERBAL MEDICINE	1
JOURNAL OF HISTOCHEMISTRY & CYTOCHEMISTRY	1
JOURNAL OF INFLAMMATION RESEARCH	1
JOURNAL OF INTERNAL MEDICINE	1
JOURNAL OF INVESTIGATIVE MEDICINE	1
JOURNAL OF KOREAN NEUROSURGICAL SOCIETY	1
JOURNAL OF MANAGED CARE & SPECIALTY PHARMACY	1
JOURNAL OF MEDICAL ECONOMICS	1
JOURNAL OF MEDICAL INTERNET RESEARCH	1
JOURNAL OF MEDICAL ULTRASONICS	1
JOURNAL OF MEDICINAL CHEMISTRY	1
JOURNAL OF MINIMAL ACCESS SURGERY	1
JOURNAL OF MOLECULAR NEUROSCIENCE	1
JOURNAL OF NEUROENDOCRINOLOGY	1
JOURNAL OF NEUROSURGERY	1
JOURNAL OF NEUROSURGICAL SCIENCES	1
JOURNAL OF NIPPON MEDICAL SCHOOL	1
JOURNAL OF ONCOLOGY PRACTICE	1
JOURNAL OF PEDIATRIC SURGERY	1
JOURNAL OF PHYSIOLOGY AND PHARMACOLOGY	1
JOURNAL OF PROTEOME RESEARCH	1
JOURNAL OF RHEUMATOLOGY	1
JOURNAL OF STROKE & CEREBROVASCULAR DISEASES	1
JOURNAL OF TELEMEDICINE AND TELECARE	1
JOURNAL OF THE AMERICAN ACADEMY OF DERMATOLOGY	1
JOURNAL OF TRADITIONAL CHINESE MEDICINE	1
JOURNAL OF TRAUMA-INJURY INFECTION AND CRITICAL CARE	1
JOURNAL OF VASCULAR AND INTERVENTIONAL RADIOLOGY	1
JOURNAL OF VETERINARY INTERNAL MEDICINE	1
JSLS-JOURNAL OF THE SOCIETY OF LAPAROENDOSCOPIC SURGEONS	1
KAOHSIUNG JOURNAL OF MEDICAL SCIENCES	1
KARDIOCHIRURGIA I TORAKOCHIRURGIA POLSKA-POLISH JOURNAL OF THORACIC AND CARDIOVASCULAR SURGERY	1
KOREAN JOURNAL OF ANESTHESIOLOGY	1
KOREAN JOURNAL OF RADIOLOGY	1
KUWAIT MEDICAL JOURNAL	1
LANCET DIGITAL HEALTH	1
LANCET REGIONAL HEALTH-EUROPE	1
LARYNGOSCOPE	1
LASERS IN SURGERY AND MEDICINE	1
LIFE SCIENCES	1
MAYO CLINIC PROCEEDINGS	1
MEDICAL CLINICS OF NORTH AMERICA	1
MEDICAL PRINCIPLES AND PRACTICE	1
MEDICINAL RESEARCH REVIEWS	1
MELANOMA RESEARCH	1
MOLECULAR AND CELLULAR BIOCHEMISTRY	1
MOLECULAR BIOLOGY REPORTS	1
MOLECULAR CANCER RESEARCH	1
MOLECULAR DIAGNOSIS & THERAPY	1
MOLECULAR MEDICINE	1
MOLECULAR METABOLISM	1
MOLECULAR THERAPY-METHODS & CLINICAL DEVELOPMENT	1
MSYSTEMS	1
MUTATION RESEARCH-FUNDAMENTAL AND MOLECULAR MECHANISMS OF MUTAGENESIS	1
NAGOYA JOURNAL OF MEDICAL SCIENCE	1
NANOMATERIALS	1
NATURAL PRODUCT COMMUNICATIONS	1
NATURE CLINICAL PRACTICE ONCOLOGY	1
NATURE REVIEWS NEPHROLOGY	1
NAUNYN-SCHMIEDEBERGS ARCHIVES OF PHARMACOLOGY	1
NEURAL COMPUTING & APPLICATIONS	1
NEUROLOGIA MEDICO-CHIRURGICA	1
NEUROLOGICAL RESEARCH	1
NEUROSCIENCE LETTERS	1
NEUROSURGERY	1
NPJ PRECISION ONCOLOGY	1
NUTRITION RESEARCH REVIEWS	1
OBESITY SURGERY	1
ONCOGENE	1
ONCOLOGY RESEARCH AND TREATMENT	1
OPERATIVE NEUROSURGERY	1
OPHTHALMIC PLASTIC AND RECONSTRUCTIVE SURGERY	1
ORAL DISEASES	1
ORTHOPAEDICS & TRAUMATOLOGY-SURGERY & RESEARCH	1
OTOLARYNGOLOGY-HEAD AND NECK SURGERY	1
OXIDATIVE MEDICINE AND CELLULAR LONGEVITY	1
PAIN	1
PAIN MEDICINE	1
PAIN RESEARCH & MANAGEMENT	1
PAKISTAN JOURNAL OF PHARMACEUTICAL SCIENCES	1
PANCREATOLOGY	1
PATIENT EDUCATION AND COUNSELING	1
PATIENT PREFERENCE AND ADHERENCE	1
PEDIATRIC BLOOD & CANCER	1
PEERJ COMPUTER SCIENCE	1
PESQUISA VETERINARIA BRASILEIRA	1
PHARMACEUTICAL BIOLOGY	1
PHARMACEUTICAL RESEARCH	1
PHARMACOECONOMICS	1
PHARMACOGENETICS AND GENOMICS	1
PHARMACOGENOMICS & PERSONALIZED MEDICINE	1
PHARMACOTHERAPY	1
PHOTODIAGNOSIS AND PHOTODYNAMIC THERAPY	1
PHYSIOLOGY INTERNATIONAL	1
PHYSIOTHERAPY	1
PHYTOTHERAPY RESEARCH	1
PITUITARY	1
PLOS BIOLOGY	1
PLOS GENETICS	1
POLSKIE ARCHIWUM MEDYCYNY WEWNETRZNEJ-POLISH ARCHIVES OF INTERNAL MEDICINE	1
POSTGRADUATE MEDICINE	1
PPAR RESEARCH	1
PRACTICAL RADIATION ONCOLOGY	1
PROSTATE CANCER AND PROSTATIC DISEASES	1
PROTEIN TARGETING COMPOUNDS: PREDICTION, SELECTION AND ACTIVITY OF SPECIFIC INHIBITORS	1
PSYCHIATRIA DANUBINA	1
PULMONARY CIRCULATION	1
PULMONARY PHARMACOLOGY & THERAPEUTICS	1
QUANTITATIVE IMAGING IN MEDICINE AND SURGERY	1
RADIATION AND ENVIRONMENTAL BIOPHYSICS	1
RADIATION RESEARCH	1
RADIOGRAPHICS	1
RADIOLOGY AND ONCOLOGY	1
RECENT PATENTS ON ANTI-CANCER DRUG DISCOVERY	1
REGIONAL ANESTHESIA AND PAIN MEDICINE	1
REHABILITATION NURSING	1
RESPIRATORY MEDICINE	1
REVISTA ESPANOLA DE MEDICINA NUCLEAR E IMAGEN MOLECULAR	1
REVISTA ESPANOLA DE QUIMIOTERAPIA	1
ROFO-FORTSCHRITTE AUF DEM GEBIET DER RONTGENSTRAHLEN UND DER BILDGEBENDEN VERFAHREN	1
ROMANIAN JOURNAL OF MORPHOLOGY AND EMBRYOLOGY	1
SAUDI JOURNAL OF BIOLOGICAL SCIENCES	1
SCANDINAVIAN CARDIOVASCULAR JOURNAL	1
SCANDINAVIAN JOURNAL OF GASTROENTEROLOGY	1
SCIENTIFIC WORLD JOURNAL	1
SCOTTISH MEDICAL JOURNAL	1
SEMINARS IN CANCER BIOLOGY	1
SEMINARS IN CELL & DEVELOPMENTAL BIOLOGY	1
SEMINARS IN IMMUNOLOGY	1
SEMINARS IN INTERVENTIONAL RADIOLOGY	1
SEMINARS IN MUSCULOSKELETAL RADIOLOGY	1
SEMINARS IN NUCLEAR MEDICINE	1
SENSORS AND ACTUATORS B-CHEMICAL	1
SMALL	1
SPINE JOURNAL	1
SURGICAL AND RADIOLOGIC ANATOMY	1
SURGICAL PRACTICE	1
TECHNOLOGY AND HEALTH CARE	1
TEXAS HEART INSTITUTE JOURNAL	1
THERANOSTICS	1
THERAPEUTIC ADVANCES IN RESPIRATORY DISEASE	1
THROMBOSIS JOURNAL	1
TOBACCO INDUCED DISEASES	1
TOXICOLOGY AND APPLIED PHARMACOLOGY	1
TRACE ELEMENTS AND ELECTROLYTES	1
TRANSLATIONAL NEUROSCIENCE	1
TRANSLATIONAL ONCOLOGY	1
TRANSLATIONAL RESEARCH	1
TRANSPLANTATION PROCEEDINGS	1
TRENDS IN FOOD SCIENCE & TECHNOLOGY	1
TUMOR MICROENVIRONMENT: HEMATOPOIETIC CELLS, PT B	1
VALUE IN HEALTH	1
VETERINARY AND COMPARATIVE ONCOLOGY	1
VETERINARY CLINICS OF NORTH AMERICA-SMALL ANIMAL PRACTICE	1
WILEY INTERDISCIPLINARY REVIEWS-SYSTEMS BIOLOGY AND MEDICINE	1
WORLD JOURNAL OF GASTROINTESTINAL ONCOLOGY	1
WORLD JOURNAL OF PSYCHIATRY	1
WOUND REPAIR AND REGENERATION	1
YONSEI MEDICAL JOURNAL	1
