# Supplementary material for: Global trends and research hotspots in perioperative management of lung cancer: a bibliometric analysis from 2004 to 2024
Source: Front Immunol. 2024 Nov 21;15:1500686. doi: 10.3389/fimmu.2024.1500686 (PMC11617563; doi:10.3389/fimmu.2024.1500686)
Supplement: Supplementary file 3 [file Table3.xlsx]

## Sheet: Sheet1
EFFERTH T	2007	TRENDS MOL MED	381	23.81
BRINKER AM	2007	PHYTOCHEMISTRY	329	20.56
KITANO H	2007	NAT REV DRUG DISCOV	373	23.31
WANG XH	2007	MED RES REV	432	27
HUANG Q	2007	MED RES REV	420	26.25
CAI YZ	2004	LIFE SCI	1722	90.63
TANG J	2009	J ETHNOPHARMACOL	386	27.57
GONG J	2012	J CONTROL RELEASE	395	35.91
CABRERA C	2006	J AM COLL NUTR	1147	67.47
THOMFORD NE	2018	INT J MOL SCI	388	77.6
AMAGASE H	2011	FOOD RES INT	326	27.17
HARVEY AL	2008	DRUG DISCOV TODAY	1191	79.4
LIN Y	2008	CURR CANCER DRUG TAR	603	40.2
EFFERTH T	2008	CLIN INFECT DIS	331	22.07
LI S	2013	CHIN J NAT MEDICINES	738	73.8
LI-WEBER M	2009	CANCER TREAT REV	660	47.14
YANG HJ	2006	CANCER RES	457	26.88
SHISHODIA S	2005	ANN NY ACAD SCI	484	26.89
KRONENBERG F	2002	ANN INTERN MED	363	17.29
ZHANG AH	2012	ANALYST	460	41.82
Paper			Total Citations	TC per Year

## Sheet: Sheet2
	References	Title
1	Le Chevalier T, 2004, NEW ENGL J MED, V350, P351, DOI 10.1056/nejmoa031644,	Cisplatin-Based Adjuvant Chemotherapy in Patients with Completely Resected Non–Small-Cell Lung Cancer | New England Journal of Medicine (nejm.org)
2	Depierre A, 2002, J CLIN ONCOL, V20, P247, DOI 10.1200/JCO.20.1.247,	Preoperative Chemotherapy Followed by Surgery Compared With Primary Surgery in Resectable Stage I (Except T1N0), II, and IIIa Non–Small-Cell Lung Cancer
3	Betticher DC, 2003, J CLIN ONCOL, V21, P1752, DOI 10.1200/JCO.2003.11.040,	Mediastinal Lymph Node Clearance After Docetaxel-Cisplatin Neoadjuvant Chemotherapy Is Prognostic of Survival in Patients With Stage IIIA pN2 Non–Small-Cell Lung Cancer: A Multicenter Phase II Trial | Journal of Clinical Oncology (ascopubs.org)
4	Scagliotti GV, 2003, JNCI-J NATL CANCER I, V95, P1453, DOI 10.1093/jnci/djg059,	Randomized Study of Adjuvant Chemotherapy for Completely Resected Stage I, II, or IIIA Non–Small-Cell Lung Cancer | JNCI: Journal of the National Cancer Institute | Oxford Academic (oup.com)							#VALUE!
5	Kato H, 2004, NEW ENGL J MED, V350, P1713, DOI 10.1056/NEJMoa032792,	A Randomized Trial of Adjuvant Chemotherapy with Uracil–Tegafur for Adenocarcinoma of the Lung | New England Journal of Medicine (nejm.org)
6	Strauss GM, 2004, J CLIN ONCOL, V22, P0	Randomized Clinical Trial of adjuvant chemotherapy with paclitaxel and carboplatin following resection in Stage IB Non-Small Cell Lung Cancer (NSCLC): Report of Cancer and Leukemia Group B (CALGB) Protocol 9633
7	Winton T, 2005, NEW ENGL J MED, V352, P2589, DOI 10.1056/NEJMoa043623,	Vinorelbine plus Cisplatin vs. Observation in Resected Non–Small-Cell Lung Cancer | New England Journal of Medicine (nejm.org)
8	Douillard JY, 2006, LANCET ONCOL, V7, P719, DOI 10.1016/S1470-2045(06)70804-X,	Adjuvant vinorelbine plus cisplatin versus observation in patients with completely resected stage IB–IIIA non-small-cell lung cancer (Adjuvant Navelbine International Trialist Association [ANITA]): a randomised controlled trial - The Lancet Oncology
9	Olaussen KA, 2006, NEW ENGL J MED, V355, P983, DOI 10.1056/NEJMoa060570,	DNA Repair by ERCC1 in Non–Small-Cell Lung Cancer and Cisplatin-Based Adjuvant Chemotherapy | New England Journal of Medicine (nejm.org)
10	Pignon JP, 2008, J CLIN ONCOL, V26, P3552, DOI 10.1200/JCO.2007.13.9030,	Lung Adjuvant Cisplatin Evaluation: A Pooled Analysis by the LACE Collaborative Group | Journal of Clinical Oncology (ascopubs.org)
11	Strauss GM, 2008, J CLIN ONCOL, V26, P5043, DOI 10.1200/JCO.2008.16.4855,	Adjuvant Paclitaxel Plus Carboplatin Compared With Observation in Stage IB Non–Small-Cell Lung Cancer: CALGB 9633 With the Cancer and Leukemia Group B, Radiation Therapy Oncology Group, and North Central Cancer Treatment Group Study Groups | Journal of Clinical Oncology (ascopubs.org)
12	Albain KS, 2009, LANCET, V374, P379, DOI 10.1016/S0140-6736(09)60737-6,	Radiotherapy plus chemotherapy with or without surgical resection for stage III non-small-cell lung cancer: a phase III randomised controlled trial - The Lancet
13	Jemal A, 2009, CA-CANCER J CLIN, V59, P225, DOI 10.3322/caac.21654, 10.3322/caac.21387, 10.3322/caac.21551, 10.3322/caac.20073, 10.3322/caac.20006, 10.3322/caac.21254, 10.3322/caac.21601, 10.3322/caac.21332,	Cancer statistics, 2009 - PubMed (nih.gov)
14	Paul S, 2010, J THORAC CARDIOV SUR, V139, P366, DOI 10.1016/j.jtcvs.2009.08.026,	Thoracoscopic lobectomy is associated with lower morbidity than open lobectomy: A propensity-matched analysis from the STS database - The Journal of Thoracic and Cardiovascular Surgery (jtcvs.org)
15	Burdett S, 2014, LANCET, V383, P1561, DOI 10.1016/S0140-6736(13)62159-5,	Preoperative chemotherapy for non-small-cell lung cancer: a systematic review and meta-analysis of individual participant data - The Lancet
16	Goldstraw P, 2016, J THORAC ONCOL, V11, P39, DOI 10.1016/j.jtho.2015.09.009,	The IASLC Lung Cancer Staging Project: Proposals for Revision of the TNM Stage Groupings in the Forthcoming (Eighth) Edition of the TNM Classification for Lung Cancer - Journal of Thoracic Oncology (jto.org)
17	Borghaei H, 2015, NEW ENGL J MED, V373, P1627, DOI 10.1056/NEJMoa1507643,	Nivolumab versus Docetaxel in Advanced Nonsquamous Non–Small-Cell Lung Cancer | New England Journal of Medicine (nejm.org)
18	Reck M, 2016, NEW ENGL J MED, V375, P1823, DOI 10.1056/NEJMoa1606774,	Pembrolizumab versus Chemotherapy for PD-L1–Positive Non–Small-Cell Lung Cancer | New England Journal of Medicine (nejm.org)
19	Bendixen M, 2016, LANCET ONCOL, V17, P836, DOI 10.1016/S1470-2045(16)00173-X,	Postoperative pain and quality of life after lobectomy via video-assisted thoracoscopic surgery or anterolateral thoracotomy for early stage lung cancer: a randomised controlled trial - The Lancet Oncology
20	Forde PM, 2018, NEW ENGL J MED, V378, P1976, DOI 10.1056/NEJMoa1716078,	Neoadjuvant PD-1 Blockade in Resectable Lung Cancer | New England Journal of Medicine (nejm.org)
21	Antonia SJ, 2017, NEW ENGL J MED, V377, P1919, DOI 10.1056/NEJMoa1709937,	Durvalumab after Chemoradiotherapy in Stage III Non–Small-Cell Lung Cancer | New England Journal of Medicine (nejm.org)
22	Zhong WZ, 2018, LANCET ONCOL, V19, P139, DOI 10.1016/S1470-2045(17)30729-5,	Gefitinib versus vinorelbine plus cisplatin as adjuvant treatment for stage II–IIIA (N1–N2) EGFR-mutant NSCLC (ADJUVANT/CTONG1104): a randomised, open-label, phase 3 study - The Lancet Oncology
23	Detterbeck FC, 2017, CHEST, V151, P193, DOI 10.1016/j.chest.2016.10.010,	The Eighth Edition Lung Cancer Stage Classification - CHEST (chestnet.org)
24	Postmus PE, 2017, ANN ONCOL, V28, P1, DOI 10.1093/annonc/mdx222,	Early and locally advanced non-small-cell lung cancer (NSCLC): ESMO Clinical Practice Guidelines for diagnosis, treatment and follow-up† - Annals of Oncology
25	Felip E, 2021, LANCET, V398, P1344, DOI 10.1016/S0140-6736(21)02098-5,	Adjuvant atezolizumab after adjuvant chemotherapy in resected stage IB–IIIA non-small-cell lung cancer (IMpower010): a randomised, multicentre, open-label, phase 3 trial - The Lancet
